# Supplementary material for: Gut Microbiota and Inflammation Modulation in a Rat Model for Ulcerative Colitis after the Intraperitoneal Administration of Apigenin, Luteolin, and Xanthohumol
Source: Int J Mol Sci. 2024 Mar 12;25(6):3236. doi: 10.3390/ijms25063236 (PMC10970206; doi:10.3390/ijms25063236)
Supplement: Supplementary file 1 [file ijms-25-03236-s001.zip]

Archive with 1 entries (1 files):
- ijms-2864952 - Supplementary Material.pdf
